# Supplementary material for: Improving the Aerobic Capacity in Fingerlings of European Sea Bass (Dicentrarchus labrax) through Moderate and Sustained Exercise: A Metabolic Approach
Source: Animals (Basel). 2024 Jan 16;14(2):274. doi: 10.3390/ani14020274 (PMC10812480; doi:10.3390/ani14020274)
Supplement: Supplementary file 1 [file animals-14-00274-s001.zip]

Archive with 1 entries (1 files):
- animals-2799937-supplementary.pdf
